# Supplementary material for: THE EFFECTIVENESS AND COSTS OF INTENSIVE STROKE REHABILITATION AND IMPROVEMENTS IN PATIENT PATHWAY IN FINLAND: A RETROSPECTIVE BENCHMARKING CONTROLLED TRIAL
Source: J Rehabil Med. 2024 Nov 13;56:34944. doi: 10.2340/jrm.v56.34944 (PMC11577621; doi:10.2340/jrm.v56.34944)
Supplement: THE EFFECTIVENESS AND COSTS OF INTENSIVE STROKE REHABILITATION AND IMPROVEMENTS IN PATIENT PATHWAY IN FINLAND: A RETROSPECTIVE BENCHMARKING CONTROLLED TRIAL [file JRM-56-34944-s1.xlsx]

## Sheet: Taul1
	Supplementary material has been published as submitted. It has not been copyedited, or typeset by Journal of Rehabilitation Medicine
	Appendix S1. Descriptive statistics of variables used in risk-adjustment and outcome measures, year cohorts 2001-2019 (N=165,114)
			mean	se
	Age*	age 0-49	0.0475247	0.212759
		age 50-54	0.0368109	0.188298
		age 55-59	0.0601645	0.237792
		age 60-64	0.0892898	0.285162
		age 65-69	0.122213	0.327532
		age 70-74	0.151495	0.358532
		age 75- 79$	0.173801	0.378939
		age 80-84	0.163148	0.369502
		age 85-89	0.108355	0.31083
		age over 89	0.0471977	0.212062
	Gender*	Male	0.523917	0.499429
	Number of days at hospital 90 days before index day*		0.296928	1.97881
	Comorbidities based on pervious year use of hospital care and prescribed medicines*	Hypertension	0.595328	0.49083
		Coronary artery disease	0.301349	0.458846
		Atrial fibrillation	0.260723	0.43903
		Diabetes mellitus	0.226807	0.418768
		atherosclerosis	0.0677653	0.251343
		Cancer	0.157782	0.364538
		COPD and asthma	0.173813	0.37895
		Depression	0.157213	0.364002
		Alcoholism	0.0524668	0.222967
		Dementia	0.0636348	0.244102
		Parkinson's disease	0.064404	0.245472
		Schizophrenia	0.0574573	0.232715
		Kidney deficiency	0.020289	0.140987
		Rheumatic disorders	0.0313056	0.174143
		Degenerative brain disease	0.0086062	0.0923697
		Stroke**	0.329179	0.469916
	Outcome indicators
	Share of patients discharged to home within 90 days, %		76.2849	42.5337
	Share of patients institutionalized (90 days), %		9.48133	29.2958
	Length of first acutel admission, days		11.2958	14.5477
	Length of first institutional episode		24.7208	28.6882
	Number of inpatient days, one year		58.3276	93.0019
	90-day mortality , %		12.4762	33.045
	One-year mortality, %		18.6199	38.9268
	Cost of first hospital episode (€/patient)		10841.5	12357.1
	One- year cost of inpatient care (€/patient)		21826	30039.8
	*used in risk adjustment
	** one year before the index date
	$ reference
